# Supplementary material for: Oxidative stress: a sex-specific cost of parental care
Source: Biol Open. 2026 Jun 24;15(6):bio062571. doi: 10.1242/bio.062571 (PMC13382992; doi:10.1242/bio.062571)
Supplement: Dataset 1. [file biolopen-15-062571-Dataset1.xlsx]

## Sheet: Pair formation
Pair_id	Sex	Behavior	Total video time (s)	Time (s)	proportion of time
P1	female	Chase	187	1	0.00534759
P1	male	Chase	187	1	0.00534759
P2	female	Chase	558	2	0.00358423
P2	male	Chase	558	2	0.00358423
P3	female	Chase	512	28	0.0546875
P3	male	Chase	512	28	0.0546875
P4	female	Chase	465	5	0.0107527
P4	male	Chase	465	1	0.00215054
P5	female	Chase	372	9	0.0241935
P5	male	Chase	372	2	0.00537634
P6	female	Chase	447	0	0
P6	male	Chase	447	0	0
P7	female	Chase	117	1	0.00854701
P7	male	Chase	117	0	0
P8	female	Chase	467	2	0.00428266
P8	male	Chase	467	7	0.0149893
P9	female	Chase	303	5	0.0165017
P9	male	Chase	303	3	0.00990099
P10	female	Chase	236	0	0
P10	male	Chase	236	0	0
P11	female	Chase	163	0	0
P11	male	Chase	163	0	0
P12	female	Chase	22	0	0
P12	male	Chase	22	0	0
P13	female	Chase	132	0	0
P13	male	Chase	132	0	0
P14	female	Chase	379	0	0
p14	male	Chase	379	0	0
P15	female	Chase	656	0	0
P15	male	Chase	656	1	0.00152439
P16	female	Chase	710	0	0
P16	male	Chase	710	0	0
P17	female	Chase	742	9	0.0121294
P17	male	Chase	742	10	0.0134771
P18	female	Chase	802	0	0
P18	male	Chase	802	0	0
P19	female	Chase	448	0	0
P19	male	Chase	448	0	0
P20	female	Chase	450	0	0
P20	male	Chase	450	0	0
P21	female	Chase	457	0	0
P21	male	Chase	457	0	0
P22	female	Chase	485	0	0
P22	male	Chase	485	0	0
P23	female	Chase	497	0	0
P23	male	Chase	497	1	0.00201207
P24	female	Chase	442	0	0
P24	male	Chase	442	2	0.00452489
P25	female	Chase	869	0	0
P25	male	Chase	869	0	0
P1	female	Cleaning	187	0	0
P1	male	Cleaning	187	0	0
P2	female	Cleaning	558	62	0.111111
P2	male	Cleaning	558	57	0.102151
P3	female	Cleaning	512	64	0.125
P3	male	Cleaning	512	64	0.125
P4	female	Cleaning	465	2	0.00430108
P4	male	Cleaning	465	0	0
P5	female	Cleaning	372	0	0
P5	male	Cleaning	372	0	0
P6	female	Cleaning	447	48	0.107383
P6	male	Cleaning	447	0	0
P7	female	Cleaning	117	0	0
P7	male	Cleaning	117	0	0
P8	female	Cleaning	467	0	0
P8	male	Cleaning	467	0	0
P9	female	Cleaning	303	6	0.019802
P9	male	Cleaning	303	0	0
P10	female	Cleaning	236	7	0.029661
P10	male	Cleaning	236	0	0
P11	female	Cleaning	163	0	0
P11	male	Cleaning	163	0	0
P12	female	Cleaning	22	0	0
P12	male	Cleaning	22	0	0
P13	female	Cleaning	132	0	0
P13	male	Cleaning	132	0	0
P14	female	Cleaning	379	4	0.0105541
P14	male	Cleaning	379	11	0.0290237
P15	female	Cleaning	656	14	0.0213415
P15	male	Cleaning	656	18	0.027439
P16	female	Cleaning	710	0	0
P16	male	Cleaning	710	9	0.0126761
P17	female	Cleaning	742	0	0
P17	male	Cleaning	742	0	0
P18	female	Cleaning	802	0	0
P18	male	Cleaning	802	0	0
P19	female	Cleaning	448	0	0
P19	male	Cleaning	448	0	0
P20	female	Cleaning	450	0	0
P20	male	Cleaning	450	0	0
P21	female	Cleaning	457	0	0
P21	male	Cleaning	457	0	0
P22	female	Cleaning	485	0	0
P22	male	Cleaning	485	0	0
P23	female	Cleaning	497	0	0
P23	male	Cleaning	497	0	0
P24	female	Cleaning	442	51	0.115385
P24	male	Cleaning	442	56	0.126697
P25	female	Cleaning	869	0	0
P25	male	Cleaning	869	0	0
P1	female	Feeding	187	0	0
P1	male	Feeding	187	0	0
P2	female	Feeding	558	42	0.0752688
P2	male	Feeding	558	4	0.00716846
P3	female	Feeding	512	241	0.470703
P3	male	Feeding	512	208	0.40625
P4	female	Feeding	465	14	0.0301075
P4	male	Feeding	465	18	0.0387097
P5	female	Feeding	372	9	0.0241935
P5	male	Feeding	372	1	0.00268817
P6	female	Feeding	447	0	0
P6	male	Feeding	447	0	0
P7	female	Feeding	117	1	0.00854701
P7	male	Feeding	117	0	0
P8	female	Feeding	467	46	0.0985011
P8	male	Feeding	467	61	0.130621
P9	female	Feeding	303	18	0.0594059
P9	male	Feeding	303	0	0
P10	female	Feeding	236	13	0.0550847
P10	male	Feeding	236	16	0.0677966
P11	female	Feeding	163	12	0.0736196
P11	male	Feeding	163	25	0.153374
P12	female	Feeding	22	0	0
P12	male	Feeding	22	0	0
P13	female	Feeding	132	36	0.272727
P13	male	Feeding	132	0	0
P14	female	Feeding	379	0	0
P14	male	Feeding	379	0	0
P15	female	Feeding	656	68	0.103659
P15	male	Feeding	656	48	0.0731707
P16	female	Feeding	710	26	0.0366197
P16	male	Feeding	710	8	0.0112676
P17	female	Feeding	742	10	0.0134771
P17	male	Feeding	742	4	0.00539084
P18	female	Feeding	802	12	0.0149626
P18	male	Feeding	802	0	0
P19	female	Feeding	448	6	0.0133929
P19	male	Feeding	448	0	0
P20	female	Feeding	450	0	0
P20	male	Feeding	450	0	0
P21	female	Feeding	457	1	0.00218818
P21	male	Feeding	457	0	0
P22	female	Feeding	485	40	0.0824742
P22	male	Feeding	485	40	0.0824742
P23	female	Feeding	497	52	0.104628
P23	male	Feeding	497	1	0.00201207
P24	female	Feeding	442	37	0.0837104
P24	male	Feeding	442	10	0.0226244
P25	female	Feeding	869	3	0.00345224
P25	male	Feeding	869	1	0.00115075
P1	female	Circular swim	187	3	0.0160428
P1	male	Circular swim	187	3	0.0160428
P2	female	Circular swim	558	3	0.00537634
P2	male	Circular swim	558	3	0.00537634
P3	female	Circular swim	512	4	0.0078125
P3	male	Circular swim	512	4	0.0078125
P4	female	Circular swim	465	3	0.00645161
P4	male	Circular swim	465	3	0.00645161
P5	female	Circular swim	372	2	0.00537634
P5	male	Circular swim	372	2	0.00537634
P6	female	Circular swim	447	1	0.00223714
P6	male	Circular swim	447	1	0.00223714
P7	female	Circular swim	117	0	0
P7	male	Circular swim	117	0	0
P8	female	Circular swim	467	2	0.00428266
P8	male	Circular swim	467	2	0.00428266
P9	female	Circular swim	303	1	0.00330033
P9	male	Circular swim	303	1	0.00330033
P10	female	Circular swim	236	7	0.029661
P10	male	Circular swim	236	7	0.029661
P11	female	Circular swim	163	0	0
P11	male	Circular swim	163	0	0
P12	female	Circular swim	22	0	0
P12	male	Circular swim	22	0	0
P13	female	Circular swim	132	0	0
P13	male	Circular swim	132	0	0
P14	female	Circular swim	379	14	0.0369393
P14	male	Circular swim	379	14	0.0369393
P15	female	Circular swim	656	2	0.00304878
P15	male	Circular swim	656	2	0.00304878
P16	female	Circular swim	710	3	0.00422535
P16	male	Circular swim	710	3	0.00422535
P17	female	Circular swim	742	6	0.00808625
P17	male	Circular swim	742	6	0.00808625
P18	female	Circular swim	802	15	0.0187032
P18	male	Circular swim	802	15	0.0187032
P19	female	Circular swim	448	7	0.015625
P19	male	Circular swim	448	7	0.015625
P20	female	Circular swim	450	4	0.00888889
P20	male	Circular swim	450	4	0.00888889
P21	female	Circular swim	457	0	0
P21	male	Circular swim	457	0	0
P22	female	Circular swim	485	1	0.00206186
P22	male	Circular swim	485	1	0.00206186
P23	female	Circular swim	497	2	0.00402414
P23	male	Circular swim	497	2	0.00402414
P24	female	Circular swim	442	4	0.00904977
P24	male	Circular swim	442	4	0.00904977
P25	female	Circular swim	869	13	0.0149597
P25	male	Circular swim	869	13	0.0149597
P1	female	Swim in turn	187	1	0.00534759
P1	male	Swim in turn	187	1	0.00534759
P2	female	Swim in turn	558	3	0.00537634
P2	male	Swim in turn	558	3	0.00537634
P3	female	Swim in turn	512	6	0.0117188
P3	male	Swim in turn	512	6	0.0117188
P4	female	Swim in turn	465	7	0.0150538
P4	male	Swim in turn	465	7	0.0150538
P5	female	Swim in turn	372	0	0
P5	male	Swim in turn	372	0	0
P6	female	Swim in turn	447	1	0.00223714
P6	male	Swim in turn	447	1	0.00223714
P7	female	Swim in turn	117	2	0.017094
P7	male	Swim in turn	117	2	0.017094
P8	female	Swim in turn	467	2	0.00428266
P8	male	Swim in turn	467	2	0.00428266
P9	female	Swim in turn	303	10	0.0330033
P9	male	Swim in turn	303	10	0.0330033
P10	female	Swim in turn	236	6	0.0254237
P10	male	Swim in turn	236	6	0.0254237
P11	female	Swim in turn	163	0	0
P11	male	Swim in turn	163	0	0
P12	female	Swim in turn	22	0	0
P12	male	Swim in turn	22	0	0
P13	female	Swim in turn	132	0	0
P13	male	Swim in turn	132	0	0
P14	female	Swim in turn	379	3	0.00791557
P14	male	Swim in turn	379	3	0.00791557
P15	female	Swim in turn	656	4	0.00609756
P15	male	Swim in turn	656	4	0.00609756
P16	female	Swim in turn	710	4	0.0056338
P16	male	Swim in turn	710	4	0.0056338
P17	female	Swim in turn	742	2	0.00269542
P17	male	Swim in turn	742	2	0.00269542
P18	female	Swim in turn	802	2	0.00249377
P18	male	Swim in turn	802	2	0.00249377
P19	female	Swim in turn	448	9	0.0200893
P19	male	Swim in turn	448	9	0.0200893
P20	female	Swim in turn	450	0	0
P20	male	Swim in turn	450	0	0
P21	female	Swim in turn	457	4	0.00875274
P21	male	Swim in turn	457	4	0.00875274
P22	female	Swim in turn	485	0	0
P22	male	Swim in turn	485	0	0
P23	female	Swim in turn	497	0	0
P23	male	Swim in turn	497	0	0
P24	female	Swim in turn	442	0	0
P24	male	Swim in turn	442	0	0
P25	female	Swim in turn	869	1	0.00115075
P25	male	Swim in turn	869	1	0.00115075
P1	female	Synchronized swimming	187	0	0
P1	male	Synchronized swimming	187	0	0
P2	female	Synchronized swimming	558	10	0.0179211
P2	male	Synchronized swimming	558	10	0.0179211
P3	female	Synchronized swimming	512	10	0.0195312
P3	male	Synchronized swimming	512	1	0.00195312
P4	female	Synchronized swimming	465	15	0.0322581
P4	male	Synchronized swimming	465	15	0.0322581
P5	female	Synchronized swimming	372	1	0.00268817
P5	male	Synchronized swimming	372	1	0.00268817
P6	female	Synchronized swimming	447	3	0.00671141
P6	male	Synchronized swimming	447	3	0.00671141
P7	female	Synchronized swimming	117	0	0
P7	male	Synchronized swimming	117	0	0
P8	female	Synchronized swimming	467	3	0.00642398
P8	male	Synchronized swimming	467	3	0.00642398
P9	female	Synchronized swimming	303	4	0.0132013
P9	male	Synchronized swimming	303	4	0.0132013
P10	female	Synchronized swimming	236	0	0
P10	male	Synchronized swimming	236	0	0
P11	female	Synchronized swimming	163	0	0
P11	male	Synchronized swimming	163	0	0
P12	female	Synchronized swimming	22	0	0
P12	male	Synchronized swimming	22	0	0
P13	female	Synchronized swimming	132	0	0
P13	male	Synchronized swimming	132	0	0
P14	female	Synchronized swimming	379	0	0
P14	male	Synchronized swimming	379	0	0
P15	female	Synchronized swimming	656	8	0.0121951
P15	male	Synchronized swimming	656	8	0.0121951
P16	female	Synchronized swimming	710	12	0.0169014
P16	male	Synchronized swimming	710	12	0.0169014
P17	female	Synchronized swimming	742	5	0.00673854
P17	male	Synchronized swimming	742	5	0.00673854
P18	female	Synchronized swimming	802	7	0.00872818
P18	male	Synchronized swimming	802	7	0.00872818
P19	female	Synchronized swimming	448	7	0.015625
P19	male	Synchronized swimming	448	7	0.015625
P20	female	Synchronized swimming	450	14	0.0311111
P20	male	Synchronized swimming	450	14	0.0311111
P21	female	Synchronized swimming	457	4	0.00875274
P21	male	Synchronized swimming	457	4	0.00875274
P22	female	Synchronized swimming	485	7	0.014433
P22	male	Synchronized swimming	485	7	0.014433
P23	female	Synchronized swimming	497	1	0.00201207
P23	male	Synchronized swimming	497	1	0.00201207
P24	female	Synchronized swimming	442	3	0.00678733
P24	male	Synchronized swimming	442	3	0.00678733
P25	female	Synchronized swimming	869	44	0.0506329
P25	male	Synchronized swimming	869	44	0.0506329
P1	female	Flight	187	0	0
P1	male	Flight	187	0	0
P2	female	Flight	558	0	0
P2	male	Flight	558	0	0
P3	female	Flight	512	0	0
P3	male	Flight	512	0	0
P4	female	Flight	465	14	0.0301075
P4	male	Flight	465	3	0.00645161
P5	female	Flight	372	0	0
P5	male	Flight	372	0	0
P6	female	Flight	447	1	0.00223714
P6	male	Flight	447	0	0
P7	female	Flight	117	0	0
P7	male	Flight	117	0	0
P8	female	Flight	467	0	0
P8	male	Flight	467	0	0
P9	female	Flight	303	0	0
P9	male	Flight	303	0	0
P10	female	Flight	236	0	0
P10	male	Flight	236	0	0
P11	female	Flight	163	0	0
P11	male	Flight	163	0	0
P12	female	Flight	22	0	0
P12	male	Flight	22	0	0
P13	female	Flight	132	0	0
P13	male	Flight	132	0	0
P14	female	Flight	379	0	0
P14	male	Flight	379	0	0
P15	female	Flight	656	0	0
P15	male	Flight	656	1	0.00152439
P16	female	Flight	710	3	0.00422535
P16	male	Flight	710	3	0.00422535
P17	female	Flight	742	0	0
P17	male	Flight	742	0	0
P18	female	Flight	802	2	0.00249377
P18	male	Flight	802	0	0
P19	female	Flight	448	0	0
P19	male	Flight	448	0	0
P20	female	Flight	450	0	0
P20	male	Flight	450	0	0
P21	female	Flight	457	4	0.00875274
P21	male	Flight	457	3	0.00656455
P22	female	Flight	485	0	0
P22	male	Flight	485	0	0
P23	female	Flight	497	18	0.0362173
P23	male	Flight	497	0	0
P24	female	Flight	442	3	0.00678733
P24	male	Flight	442	3	0.00678733
P25	female	Flight	869	0	0
P25	male	Flight	869	0	0
P1	female	Approach	187	0	0
P1	male	Approach	187	2	0.0106952
P2	female	Approach	558	1	0.00179211
P2	male	Approach	558	0	0
P3	female	Approach	512	0	0
P3	male	Approach	512	0	0
P4	female	Approach	465	84	0.180645
P4	male	Approach	465	42	0.0903226
P5	female	Approach	372	17	0.0456989
P5	male	Approach	372	3	0.00806452
P6	female	Approach	447	16	0.0357942
P6	male	Approach	447	51	0.114094
P7	female	Approach	117	22	0.188034
P7	male	Approach	117	0	0
P8	female	Approach	467	0	0
P8	male	Approach	467	5	0.0107066
P9	female	Approach	303	0	0
P9	male	Approach	303	0	0
P10	female	Approach	236	0	0
P10	male	Approach	236	0	0
P11	female	Approach	163	0	0
P11	male	Approach	163	0	0
P12	female	Approach	22	0	0
P12	male	Approach	22	9	0.409091
P13	female	Approach	132	0	0
P13	male	Approach	132	0	0
P14	female	Approach	379	21	0.055409
P14	male	Approach	379	14	0.0369393
P15	female	Approach	656	39	0.0594512
P15	male	Approach	656	9	0.0137195
P16	female	Approach	710	37	0.0521127
P16	male	Approach	710	0	0
P17	female	Approach	742	46	0.0619946
P17	male	Approach	742	0	0
P18	female	Approach	802	3	0.00374065
P18	male	Approach	802	57	0.0710723
P19	female	Approach	448	7	0.015625
P19	male	Approach	448	4	0.00892857
P20	female	Approach	450	31	0.0688889
P20	male	Approach	450	0	0
P21	female	Approach	457	2	0.00437637
P21	male	Approach	457	57	0.124726
P22	female	Approach	485	4	0.00824742
P22	male	Approach	485	25	0.0515464
P23	female	Approach	497	4	0.00804829
P23	male	Approach	497	0	0
P24	female	Approach	442	6	0.0135747
P24	male	Approach	442	3	0.00678733
P25	female	Approach	869	43	0.0494822
P25	male	Approach	869	62	0.0713464
P1	female	They swam around the site	187	182	0.973262
P1	male	They swam around the site	187	180	0.962567
P2	female	They swam around the site	558	435	0.77957
P2	male	They swam around the site	558	468	0.83871
P3	female	They swam around the site	512	159	0.310547
P3	male	They swam around the site	512	201	0.392578
P4	female	They swam around the site	465	321	0.690323
P4	male	They swam around the site	465	376	0.808602
P5	female	They swam around the site	372	334	0.897849
P5	male	They swam around the site	372	363	0.975806
P6	female	They swam around the site	447	377	0.8434
P6	male	They swam around the site	447	375	0.838926
P7	female	They swam around the site	117	91	0.777778
P7	male	They swam around the site	117	114	0.974359
P8	female	They swam around the site	467	412	0.882227
P8	male	They swam around the site	467	383	0.820128
P9	female	They swam around the site	303	259	0.854785
P9	male	They swam around the site	303	276	0.910891
P10	female	They swam around the site	236	203	0.860169
P10	male	They swam around the site	236	207	0.877119
P11	female	They swam around the site	163	151	0.92638
P11	male	They swam around the site	163	138	0.846626
P12	female	They swam around the site	22	22	1
P12	male	They swam around the site	22	13	0.590909
P13	female	They swam around the site	132	96	0.727273
P13	male	They swam around the site	132	132	1
P14	female	They swam around the site	379	337	0.889182
P14	male	They swam around the site	379	334	0.881266
P15	female	They swam around the site	656	521	0.794207
P15	male	They swam around the site	656	565	0.86128
P16	female	They swam around the site	710	625	0.880282
P16	male	They swam around the site	710	664	0.935211
P17	female	They swam around the site	742	664	0.894879
P17	male	They swam around the site	742	715	0.963612
P18	female	They swam around the site	802	758	0.945137
P18	male	They swam around the site	802	714	0.890274
P19	female	They swam around the site	448	412	0.919643
P19	male	They swam around the site	448	421	0.939732
P20	female	They swam around the site	450	401	0.891111
P20	male	They swam around the site	450	432	0.96
P21	female	They swam around the site	457	442	0.967177
P21	male	They swam around the site	457	389	0.851204
P22	female	They swam around the site	485	433	0.892784
P22	male	They swam around the site	485	412	0.849485
P23	female	They swam around the site	497	420	0.84507
P23	male	They swam around the site	497	492	0.98994
P24	female	They swam around the site	442	338	0.764706
P24	male	They swam around the site	442	360	0.81448
P25	female	They swam around the site	869	765	0.880322
P25	male	They swam around the site	869	748	0.860759
P1	female	Carved	187	0	0
P1	male	Carved	187	0	0
P2	female	Carved	558	0	0
P2	male	Carved	558	0	0
P3	female	Carved	512	0	0
P3	male	Carved	512	0	0
P4	female	Carved	465	0	0
P4	male	Carved	465	0	0
P5	female	Carved	372	0	0
P5	male	Carved	372	0	0
P6	female	Carved	447	0	0
P6	male	Carved	447	16	0.0357942
P7	female	Carved	117	0	0
P7	male	Carved	117	1	0.00854701
P8	female	Carved	467	0	0
P8	male	Carved	467	4	0.00856531
P9	female	Carved	303	0	0
P9	male	Carved	303	1	0.00330033
P10	female	Carved	236	0	0
P10	male	Carved	236	0	0
P11	female	Carved	163	0	0
P11	male	Carved	163	0	0
P12	female	Carved	22	0	0
P12	male	Carved	22	0	0
P13	female	Carved	132	0	0
P13	male	Carved	132	0	0
P14	female	Carved	379	0	0
P14	male	Carved	379	3	0.00791557
P15	female	Carved	656	0	0
P15	male	Carved	656	0	0
P16	female	Carved	710	0	0
P16	male	Carved	710	0	0
P17	female	Carved	742	0	0
P17	male	Carved	742	0	0
P18	female	Carved	802	0	0
P18	male	Carved	802	0	0
P19	female	Carved	448	0	0
P19	male	Carved	448	0	0
P20	female	Carved	450	0	0
P20	male	Carved	450	0	0
P21	female	Carved	457	0	0
P21	male	Carved	457	0	0
P22	female	Carved	485	0	0
P22	male	Carved	485	0	0
P23	female	Carved	497	0	0
P23	male	Carved	497	0	0
P24	female	Carved	442	0	0
P24	male	Carved	442	1	0.00226244
P25	female	Carved	869	0	0
P25	male	Carved	869	0	0
P1	female	Confrontation	187	0	0
P1	male	Confrontation	187	0	0
P2	female	Confrontation	558	0	0
P2	male	Confrontation	558	0	0
P3	female	Confrontation	512	0	0
P3	male	Confrontation	512	0	0
P4	female	Confrontation	465	0	0
P4	male	Confrontation	465	0	0
P5	female	Confrontation	372	0	0
P5	male	Confrontation	372	0	0
P6	female	Confrontation	447	0	0
P6	male	Confrontation	447	0	0
P7	female	Confrontation	117	0	0
P7	male	Confrontation	117	0	0
P8	female	Confrontation	467	0	0
P8	male	Confrontation	467	0	0
P9	female	Confrontation	303	0	0
P9	male	Confrontation	303	8	0.0264026
P10	female	Confrontation	236	0	0
P10	male	Confrontation	236	0	0
P11	female	Confrontation	163	0	0
P11	male	Confrontation	163	0	0
P12	female	Confrontation	22	0	0
P12	male	Confrontation	22	0	0
P13	female	Confrontation	132	0	0
P13	male	Confrontation	132	0	0
P14	female	Confrontation	379	0	0
P14	male	Confrontation	379	0	0
P15	female	Confrontation	656	0	0
P15	male	Confrontation	656	0	0
P16	female	Confrontation	710	0	0
P16	male	Confrontation	710	7	0.00985915
P17	female	Confrontation	742	0	0
P17	male	Confrontation	742	0	0
P18	female	Confrontation	802	3	0.00374065
P18	male	Confrontation	802	7	0.00872818
P19	female	Confrontation	448	0	0
P19	male	Confrontation	448	0	0
P20	female	Confrontation	450	0	0
P20	male	Confrontation	450	0	0
P21	female	Confrontation	457	0	0
P21	male	Confrontation	457	0	0
P22	female	Confrontation	485	0	0
P22	male	Confrontation	485	0	0
P23	female	Confrontation	497	0	0
P23	male	Confrontation	497	0	0
P24	female	Confrontation	442	0	0
P24	male	Confrontation	442	0	0
P25	female	Confrontation	869	0	0
P25	male	Confrontation	869	0	0

## Sheet: Nesting period
Pair_id	Sex	Behavior	Total video time (s)	Time (s)	proportion of time
P1	female	Chase	606	6	0.00990099
P1	male	Chase	606	31	0.0511551
P2	female	Chase	525	12	0.0228571
P2	male	Chase	525	47	0.0895238
P3	female	Chase	859	65	0.0756694
P3	male	Chase	859	79	0.0919674
P4	female	Chase	842	59	0.0700713
P4	male	Chase	842	57	0.067696
P5	female	Chase	844	21	0.0248815
P5	male	Chase	844	28	0.0331754
P6	female	Chase	961	47	0.0489074
P6	male	Chase	961	81	0.0842872
P7	female	Chase	491	19	0.0386965
P7	male	Chase	491	16	0.0325866
P8	female	Chase	1686	39	0.0231317
P8	male	Chase	1686	16	0.00948992
P9	female	Chase	784	73	0.0931122
P9	male	Chase	784	99	0.126276
P10	female	Chase	751	51	0.0679095
P10	male	Chase	751	155	0.206391
P11	female	Chase	961	9	0.00936524
P11	male	Chase	961	38	0.0395421
P12	female	Chase	960	49	0.0510417
P12	male	Chase	960	24	0.025
P13	female	Chase	962	4	0.004158
P13	male	Chase	962	24	0.024948
P14	female	Chase	963	62	0.0643821
P14	male	Chase	963	18	0.0186916
P15	female	Chase	1069	6	0.00561272
P15	male	Chase	1069	44	0.04116
P1	female	aaInspection	606	0	0
P1	male	aaInspection	606	45	0.0742574
P2	female	aaInspection	525	0	0
P2	male	aaInspection	525	1	0.00190476
P3	female	aaInspection	859	25	0.0291036
P3	male	aaInspection	859	47	0.0547148
P4	female	aaInspection	842	9	0.0106888
P4	male	aaInspection	842	15	0.0178147
P5	female	aaInspection	844	21	0.0248815
P5	male	aaInspection	844	83	0.0983412
P6	female	aaInspection	961	47	0.0489074
P6	male	aaInspection	961	45	0.0468262
P7	female	aaInspection	491	0	0
P7	male	aaInspection	491	6	0.01222
P8	female	aaInspection	1686	10	0.0059312
P8	male	aaInspection	1686	348	0.206406
P9	female	aaInspection	784	20	0.0255102
P9	male	aaInspection	784	1	0.00127551
P10	female	aaInspection	751	0	0
P10	male	aaInspection	751	0	0
P11	female	aaInspection	961	73	0.0759625
P11	male	aaInspection	961	125	0.130073
P12	female	aaInspection	960	19	0.0197917
P12	male	aaInspection	960	67	0.0697917
P13	female	aaInspection	962	179	0.186071
P13	male	aaInspection	962	20	0.02079
P14	female	aaInspection	963	12	0.0124611
P14	male	aaInspection	963	12	0.0124611
P15	female	aaInspection	1069	7	0.00654818
P15	male	aaInspection	1069	72	0.0673527
P1	female	Aeration	606	121	0.19967
P1	male	Aeration	606	46	0.0759076
P2	female	Aeration	525	45	0.0857143
P2	male	Aeration	525	48	0.0914286
P3	female	Aeration	859	121	0.140861
P3	male	Aeration	859	72	0.0838184
P4	female	Aeration	842	141	0.167458
P4	male	Aeration	842	26	0.0308789
P5	female	Aeration	844	0	0
P5	male	Aeration	844	0	0
P6	female	Aeration	961	425	0.442248
P6	male	Aeration	961	9	0.00936524
P7	female	Aeration	491	248	0.505092
P7	male	Aeration	491	55	0.112016
P8	female	Aeration	1686	0	0
P8	male	Aeration	1686	0	0
P9	female	Aeration	784	238	0.303571
P9	male	Aeration	784	33	0.0420918
P10	female	Aeration	751	85	0.113182
P10	male	Aeration	751	21	0.0279627
P11	female	Aeration	961	169	0.175858
P11	male	Aeration	961	23	0.0239334
P12	female	Aeration	960	280	0.291667
P12	male	Aeration	960	27	0.028125
P13	female	Aeration	962	359	0.373181
P13	male	Aeration	962	36	0.037422
P14	female	Aeration	963	56	0.0581516
P14	male	Aeration	963	50	0.0519211
P15	female	Aeration	1069	393	0.367633
P15	male	Aeration	1069	26	0.0243218
P1	female	Cleaning	606	0	0
P1	male	Cleaning	606	0	0
P2	female	Cleaning	525	64	0.121905
P2	male	Cleaning	525	47	0.0895238
P3	female	Cleaning	859	21	0.024447
P3	male	Cleaning	859	45	0.0523865
P4	female	Cleaning	842	58	0.0688836
P4	male	Cleaning	842	24	0.0285036
P5	female	Cleaning	844	0	0
P5	male	Cleaning	844	34	0.0402844
P6	female	Cleaning	961	95	0.0988554
P6	male	Cleaning	961	45	0.0468262
P7	female	Cleaning	491	37	0.0753564
P7	male	Cleaning	491	20	0.0407332
P8	female	Cleaning	1686	185	0.109727
P8	male	Cleaning	1686	36	0.0213523
P9	female	Cleaning	784	215	0.274235
P9	male	Cleaning	784	106	0.135204
P10	female	Cleaning	751	489	0.651132
P10	male	Cleaning	751	115	0.153129
P11	female	Cleaning	961	86	0.0894901
P11	male	Cleaning	961	54	0.0561915
P12	female	Cleaning	960	108	0.1125
P12	male	Cleaning	960	31	0.0322917
P13	female	Cleaning	962	169	0.175676
P13	male	Cleaning	962	16	0.016632
P14	female	Cleaning	963	238	0.247144
P14	male	Cleaning	963	111	0.115265
P15	female	Cleaning	1069	72	0.0673527
P15	male	Cleaning	1069	10	0.00935454
P1	female	Changing the location of the eggs	606	0	0
P1	male	Changing the location of the eggs	606	0	0
P2	female	Changing the location of the eggs	525	241	0.459048
P2	male	Changing the location of the eggs	525	0	0
P3	female	Changing the location of the eggs	859	0	0
P3	male	Changing the location of the eggs	859	0	0
P4	female	Changing the location of the eggs	842	0	0
P4	male	Changing the location of the eggs	842	0	0
P5	female	Changing the location of the eggs	844	0	0
P5	male	Changing the location of the eggs	844	0	0
P6	female	Changing the location of the eggs	961	0	0
P6	male	Changing the location of the eggs	961	0	0
P7	female	Changing the location of the eggs	491	0	0
P7	male	Changing the location of the eggs	491	0	0
P8	female	Changing the location of the eggs	1686	0	0
P8	male	Changing the location of the eggs	1686	0	0
P9	female	Changing the location of the eggs	784	0	0
P9	male	Changing the location of the eggs	784	0	0
P10	female	Changing the location of the eggs	751	0	0
P10	male	Changing the location of the eggs	751	0	0
P11	female	Changing the location of the eggs	961	0	0
P11	male	Changing the location of the eggs	961	0	0
P12	female	Changing the location of the eggs	960	0	0
P12	male	Changing the location of the eggs	960	0	0
P13	female	Changing the location of the eggs	962	0	0
P13	male	Changing the location of the eggs	962	0	0
P14	female	Changing the location of the eggs	963	0	0
P14	male	Changing the location of the eggs	963	0	0
P15	female	Changing the location of the eggs	1069	0	0
P15	male	Changing the location of the eggs	1069	0	0
P1	female	Spawn	606	0	0
P1	male	Spawn	606	0	0
P2	female	Spawn	525	0	0
P2	male	Spawn	525	0	0
P3	female	Spawn	859	0	0
P3	male	Spawn	859	0	0
P4	female	Spawn	842	0	0
P4	male	Spawn	842	0	0
P5	female	Spawn	844	594	0.703791
P5	male	Spawn	844	49	0.0580569
P6	female	Spawn	961	0	0
P6	male	Spawn	961	0	0
P7	female	Spawn	491	0	0
P7	male	Spawn	491	0	0
P8	female	Spawn	1686	0	0
P8	male	Spawn	1686	0	0
P9	female	Spawn	784	0	0
P9	male	Spawn	784	0	0
P10	female	Spawn	751	0	0
P10	male	Spawn	751	0	0
P11	female	Spawn	961	0	0
P11	male	Spawn	961	0	0
P12	female	Spawn	960	0	0
P12	male	Spawn	960	0	0
P13	female	Spawn	962	0	0
P13	male	Spawn	962	0	0
P14	female	Spawn	963	0	0
P14	male	Spawn	963	0	0
P15	female	Spawn	1069	0	0
P15	male	Spawn	1069	0	0

## Sheet: Fry care
Pair_id	Sex	Behavior	Total video time	Time (s)	proportion of time
P1	female	Chase	509	19	0.0373281
P1	male	Chase	509	3	0.00589391
P2	female	Chase	623	19	0.0304976
P2	male	Chase	623	17	0.0272873
P3	female	Chase	295	0	0
P3	male	Chase	295	2	0.00677966
P4	female	Chase	975	2	0.00205128
P4	male	Chase	975	2	0.00205128
P5	female	Chase	877	31	0.0353478
P5	male	Chase	877	13	0.0148233
P6	female	Chase	634	10	0.0157729
P6	male	Chase	634	24	0.0378549
P7	female	Chase	616	12	0.0194805
P7	male	Chase	616	6	0.00974026
P8	female	Chase	520	1	0.00192308
P8	male	Chase	520	10	0.0192308
P9	female	Chase	525	12	0.0228571
P9	male	Chase	525	14	0.0266667
P10	female	Chase	705	9	0.012766
P10	male	Chase	705	0	0
P11	female	Chase	921	0	0
P11	male	Chase	921	7	0.00760043
P12	female	Chase	936	20	0.0213675
P12	male	Chase	936	11	0.0117521
P13	female	Chase	79	0	0
P13	male	Chase	79	0	0
P14	female	Chase	900	62	0.0688889
P14	male	Chase	900	23	0.0255556
P1	female	Confrontation	509	0	0
P1	male	Confrontation	509	0	0
P2	female	Confrontation	623	2	0.00321027
P2	male	Confrontation	623	0	0
P3	female	Confrontation	295	0	0
P3	male	Confrontation	295	0	0
P4	female	Confrontation	975	0	0
P4	male	Confrontation	975	0	0
P5	female	Confrontation	877	0	0
P5	male	Confrontation	877	1	0.00114025
P6	female	Confrontation	634	0	0
P6	male	Confrontation	634	4	0.00630915
P7	female	Confrontation	616	0	0
P7	male	Confrontation	616	0	0
P8	female	Confrontation	520	0	0
P8	male	Confrontation	520	0	0
P9	female	Confrontation	525	0	0
P9	male	Confrontation	525	0	0
P10	female	Confrontation	705	0	0
P10	male	Confrontation	705	0	0
P11	female	Confrontation	921	0	0
P11	male	Confrontation	921	0	0
P12	female	Confrontation	936	0	0
P12	male	Confrontation	936	0	0
P13	female	Confrontation	79	0	0
P13	male	Confrontation	79	0	0
P14	female	Confrontation	900	0	0
P14	male	Confrontation	900	0	0
P1	female	Inspection	509	0	0
P1	male	Inspection	509	0	0
P2	female	Inspection	623	22	0.035313
P2	male	Inspection	623	0	0
P3	female	Inspection	295	0	0
P3	male	Inspection	295	8	0.0271186
P4	female	Inspection	975	0	0
P4	male	Inspection	975	62	0.0635897
P5	female	Inspection	877	4	0.004561
P5	male	Inspection	877	71	0.0809578
P6	female	Inspection	634	5	0.00788644
P6	male	Inspection	634	12	0.0189274
P7	female	Inspection	616	0	0
P7	male	Inspection	616	2	0.00324675
P8	female	Inspection	520	6	0.0115385
P8	male	Inspection	520	3	0.00576923
P9	female	Inspection	525	147	0.28
P9	male	Inspection	525	4	0.00761905
P10	female	Inspection	705	0	0
P10	male	Inspection	705	50	0.070922
P11	female	Inspection	921	75	0.0814332
P11	male	Inspection	921	20	0.0217155
P12	female	Inspection	936	42	0.0448718
P12	male	Inspection	936	17	0.0181624
P13	female	Inspection	79	0	0
P13	male	Inspection	79	0	0
P14	female	Inspection	900	1	0.00111111
P14	male	Inspection	900	14	0.0155556
P1	female	Leave	509	0	0
P1	male	Leave	509	0	0
P2	female	Leave	623	0	0
P2	male	Leave	623	19	0.0304976
P3	female	Leave	295	0	0
P3	male	Leave	295	3	0.0101695
P4	female	Leave	975	0	0
P4	male	Leave	975	0	0
P5	female	Leave	877	0	0
P5	male	Leave	877	0	0
P6	female	Leave	634	0	0
P6	male	Leave	634	0	0
P7	female	Leave	616	0	0
P7	male	Leave	616	0	0
P8	female	Leave	520	0	0
P8	male	Leave	520	0	0
P9	female	Leave	525	0	0
P9	male	Leave	525	0	0
P10	female	Leave	705	0	0
P10	male	Leave	705	52	0.0737589
P11	female	Leave	921	0	0
P11	male	Leave	921	134	0.145494
P12	female	Leave	936	0	0
P12	male	Leave	936	0	0
P13	female	Leave	79	0	0
P13	male	Leave	79	0	0
P14	female	Leave	900	0	0
P14	male	Leave	900	0	0

## Sheet: Shared behaviors
Pair_id	Stages	Sex	Behavior	Total video time (s)	Time (s)	proportion of time
P1	Pair formation	female	Chase	187	1	0.00534759
P1	Pair formation	male	Chase	187	1	0.00534759
P2	Pair formation	female	Chase	558	2	0.00358423
P2	Pair formation	male	Chase	558	2	0.00358423
P3	Pair formation	female	Chase	512	28	0.0546875
P3	Pair formation	male	Chase	512	28	0.0546875
P4	Pair formation	female	Chase	465	5	0.0107527
P4	Pair formation	male	Chase	465	1	0.00215054
P5	Pair formation	female	Chase	372	9	0.0241935
P5	Pair formation	male	Chase	372	2	0.00537634
P6	Pair formation	female	Chase	447	0	0
P6	Pair formation	male	Chase	447	0	0
P7	Pair formation	female	Chase	117	1	0.00854701
P7	Pair formation	male	Chase	117	0	0
P8	Pair formation	female	Chase	467	2	0.00428266
P8	Pair formation	male	Chase	467	7	0.0149893
P9	Pair formation	female	Chase	303	5	0.0165017
P9	Pair formation	male	Chase	303	3	0.00990099
P10	Pair formation	female	Chase	236	0	0
P10	Pair formation	male	Chase	236	0	0
P11	Pair formation	female	Chase	163	0	0
P11	Pair formation	male	Chase	163	0	0
P12	Pair formation	female	Chase	22	0	0
P12	Pair formation	male	Chase	22	0	0
P13	Pair formation	female	Chase	132	0	0
P13	Pair formation	male	Chase	132	0	0
P14	Pair formation	female	Chase	379	0	0
p14	Pair formation	male	Chase	379	0	0
P15	Pair formation	female	Chase	656	0	0
P15	Pair formation	male	Chase	656	1	0.00152439
P16	Pair formation	female	Chase	710	0	0
P16	Pair formation	male	Chase	710	0	0
P17	Pair formation	female	Chase	742	9	0.0121294
P17	Pair formation	male	Chase	742	10	0.0134771
P18	Pair formation	female	Chase	802	0	0
P18	Pair formation	male	Chase	802	0	0
P19	Pair formation	female	Chase	448	0	0
P19	Pair formation	male	Chase	448	0	0
P20	Pair formation	female	Chase	450	0	0
P20	Pair formation	male	Chase	450	0	0
P21	Pair formation	female	Chase	457	0	0
P21	Pair formation	male	Chase	457	0	0
P22	Pair formation	female	Chase	485	0	0
P22	Pair formation	male	Chase	485	0	0
P23	Pair formation	female	Chase	497	0	0
P23	Pair formation	male	Chase	497	1	0.00201207
P24	Pair formation	female	Chase	442	0	0
P24	Pair formation	male	Chase	442	2	0.00452489
P25	Pair formation	female	Chase	869	0	0
P25	Pair formation	male	Chase	869	0	0
P1	Nesting period	female	Chase	606	6	0.00990099
P1	Nesting period	male	Chase	606	31	0.0511551
P2	Nesting period	female	Chase	525	12	0.0228571
P2	Nesting period	male	Chase	525	47	0.0895238
P3	Nesting period	female	Chase	859	65	0.0756694
P3	Nesting period	male	Chase	859	79	0.0919674
P4	Nesting period	female	Chase	842	59	0.0700713
P4	Nesting period	male	Chase	842	57	0.067696
P5	Nesting period	female	Chase	844	21	0.0248815
P5	Nesting period	male	Chase	844	28	0.0331754
P6	Nesting period	female	Chase	961	47	0.0489074
P6	Nesting period	male	Chase	961	81	0.0842872
P7	Nesting period	female	Chase	491	19	0.0386965
P7	Nesting period	male	Chase	491	16	0.0325866
P8	Nesting period	female	Chase	1686	39	0.0231317
P8	Nesting period	male	Chase	1686	16	0.00948992
P9	Nesting period	female	Chase	784	73	0.0931122
P9	Nesting period	male	Chase	784	99	0.126276
P10	Nesting period	female	Chase	751	51	0.0679095
P10	Nesting period	male	Chase	751	155	0.206391
P11	Nesting period	female	Chase	961	9	0.00936524
P11	Nesting period	male	Chase	961	38	0.0395421
P12	Nesting period	female	Chase	960	49	0.0510417
P12	Nesting period	male	Chase	960	24	0.025
P13	Nesting period	female	Chase	962	4	0.004158
P13	Nesting period	male	Chase	962	24	0.024948
P14	Nesting period	female	Chase	963	62	0.0643821
P14	Nesting period	male	Chase	963	18	0.0186916
P15	Nesting period	female	Chase	1069	6	0.00561272
P15	Nesting period	male	Chase	1069	44	0.04116
P1	Fry care	female	Chase	509	19	0.0373281
P1	Fry care	male	Chase	509	3	0.00589391
P2	Fry care	female	Chase	623	19	0.0304976
P2	Fry care	male	Chase	623	17	0.0272873
P3	Fry care	female	Chase	295	0	0
P3	Fry care	male	Chase	295	2	0.00677966
P4	Fry care	female	Chase	975	2	0.00205128
P4	Fry care	male	Chase	975	2	0.00205128
P5	Fry care	female	Chase	877	31	0.0353478
P5	Fry care	male	Chase	877	13	0.0148233
P6	Fry care	female	Chase	634	10	0.0157729
P6	Fry care	male	Chase	634	24	0.0378549
P7	Fry care	female	Chase	616	12	0.0194805
P7	Fry care	male	Chase	616	6	0.00974026
P8	Fry care	female	Chase	520	1	0.00192308
P8	Fry care	male	Chase	520	10	0.0192308
P9	Fry care	female	Chase	525	12	0.0228571
P9	Fry care	male	Chase	525	14	0.0266667
P10	Fry care	female	Chase	705	9	0.012766
P10	Fry care	male	Chase	705	0	0
P11	Fry care	female	Chase	921	0	0
P11	Fry care	male	Chase	921	7	0.00760043
P12	Fry care	female	Chase	936	20	0.0213675
P12	Fry care	male	Chase	936	11	0.0117521
P13	Fry care	female	Chase	79	0	0
P13	Fry care	male	Chase	79	0	0
P14	Fry care	female	Chase	900	62	0.0688889
P14	Fry care	male	Chase	900	23	0.0255556

## Sheet: Total time 
Pair_id	Stages	Sex	Total proportion of time
P1	Nesting period	female	0.209571
P1	Nesting period	male	0.20132
P2	Nesting period	female	0.689524
P2	Nesting period	male	0.272381
P3	Nesting period	female	0.270081
P3	Nesting period	male	0.282887
P4	Nesting period	female	0.317102
P4	Nesting period	male	0.144893
P5	Nesting period	female	0.753555
P5	Nesting period	male	0.229858
P6	Nesting period	female	0.638918
P6	Nesting period	male	0.187305
P7	Nesting period	female	0.619145
P7	Nesting period	male	0.197556
P8	Nesting period	female	0.13879
P8	Nesting period	male	0.237248
P9	Nesting period	female	0.696429
P9	Nesting period	male	0.304847
P10	Nesting period	female	0.832224
P10	Nesting period	male	0.387483
P11	Nesting period	female	0.350676
P11	Nesting period	male	0.24974
P12	Nesting period	female	0.475
P12	Nesting period	male	0.155208
P13	Nesting period	female	0.739085
P13	Nesting period	male	0.0997921
P14	Nesting period	female	0.382139
P14	Nesting period	male	0.198339
P15	Nesting period	female	0.447147
P15	Nesting period	male	0.142189
P1	Fry care	female	0.0373281
P1	Fry care	male	0.00589391
P2	Fry care	female	0.184591
P2	Fry care	male	0.142857
P3	Fry care	female	0.894915
P3	Fry care	male	0.928814
P4	Fry care	female	0.796923
P4	Fry care	male	0.860513
P5	Fry care	female	0.421893
P5	Fry care	male	0.478905
P6	Fry care	female	0.264984
P6	Fry care	male	0.304416
P7	Fry care	female	0.0194805
P7	Fry care	male	0.012987
P8	Fry care	female	0.911538
P8	Fry care	male	0.923077
P9	Fry care	female	0.582857
P9	Fry care	male	0.314286
P10	Fry care	female	1
P10	Fry care	male	1
P11	Fry care	female	0.82519
P11	Fry care	male	0.773073
P12	Fry care	female	0.0662393
P12	Fry care	male	0.0299145
P13	Fry care	female	0
P13	Fry care	male	0
P14	Fry care	female	0.07
P14	Fry care	male	0.0411111

## Sheet: Body size
Sex	Treatment	Length (cm)
female	pair formation	7.5
female	pair formation	8.4
female	pair formation	6.5
female	pair formation	6.3
female	pair formation	7.6
female	pair formation	12.4
female	pair formation	9
female	pair formation	6.7
female	pair formation	6.9
female	pair formation	8.3
female	pair formation	8.7
female	pair formation	8.1
female	pair formation	7.1
female	pair formation	7
female	pair formation	6.4
male	pair formation	9.4
male	pair formation	12
male	pair formation	10.7
male	pair formation	7.8
male	pair formation	6.6
male	pair formation	8.3
male	pair formation	8
male	pair formation	8
male	pair formation	7.8
male	pair formation	8
male	pair formation	12.7
male	pair formation	12.2
male	pair formation	14
male	pair formation	9.6
male	pair formation	6.6
male	pair formation	7.6
male	pair formation	7.2
male	pair formation	9.2
male	pair formation	10
male	pair formation	8.2
female	nesting period	6.5
female	nesting period	6.7
female	nesting period	6.9
female	nesting period	6.4
female	nesting period	7.6
female	nesting period	6.9
female	nesting period	7.4
female	nesting period	6.7
female	nesting period	9.2
female	nesting period	7.3
female	nesting period	7.2
female	nesting period	7.3
female	nesting period	8.7
female	nesting period	7.2
female	nesting period	6.8
female	nesting period	7.2
female	nesting period	6.9
female	nesting period	6.3
female	nesting period	7.4
female	nesting period	6.9
female	nesting period	7.9
female	nesting period	8.6
female	nesting period	7.8
female	nesting period	6.8
female	nesting period	6.5
female	nesting period	7.1
female	nesting period	6.6
female	nesting period	10.9
female	nesting period	7.1
female	nesting period	6.7
female	nesting period	7.3
female	nesting period	5.8
female	nesting period	6.6
female	nesting period	7
male	nesting period	9
male	nesting period	10.9
male	nesting period	8.9
male	nesting period	9.6
male	nesting period	9.5
male	nesting period	8.9
male	nesting period	11.5
male	nesting period	7.4
male	nesting period	9.7
male	nesting period	9
male	nesting period	8.3
male	nesting period	10.4
male	nesting period	9
male	nesting period	9.1
male	nesting period	9.3
male	nesting period	8.6
male	nesting period	8.8
male	nesting period	8.8
male	nesting period	10.3
male	nesting period	10.4
male	nesting period	8.2
male	nesting period	10.2
male	nesting period	9.4
male	nesting period	6.4
male	nesting period	9.8
male	nesting period	11.6
male	nesting period	9
male	nesting period	8.9
male	nesting period	8.5
male	nesting period	7
male	nesting period	8.2
male	nesting period	8.3
male	nesting period	7.4
male	nesting period	7.5
male	nesting period	7.8
male	nesting period	7
male	nesting period	7.5
male	nesting period	8.5
female	fry care	8.6
female	fry care	7
female	fry care	7.2
female	fry care	6.6
female	fry care	8
female	fry care	7.2
female	fry care	6.9
female	fry care	7.5
female	fry care	7.2
female	fry care	6
female	fry care	7.6
female	fry care	7.5
female	fry care	7.8
female	fry care	6.9
female	fry care	6.8
male	fry care	10
male	fry care	9.5
male	fry care	8.4
male	fry care	9.5
male	fry care	10.5
male	fry care	8.2
male	fry care	8.9
male	fry care	10.6
male	fry care	9.1
male	fry care	9.2
male	fry care	11

## Sheet: TAC
Sex	Treatment	TAC
female	pair formation	300.4
female	pair formation	385.28
female	pair formation	325.2
female	pair formation	215.84
female	pair formation	394.72
female	pair formation	513.04
female	pair formation	571.28
female	pair formation	280.24
female	pair formation	105.84
female	pair formation	289.68
female	pair formation	515.76
female	pair formation	343.52
female	pair formation	102.48
female	pair formation	61.6
female	pair formation	119.2
male	pair formation	304.24
male	pair formation	825.92
male	pair formation	742.48
male	pair formation	314.32
male	pair formation	279.76
male	pair formation	261.6
male	pair formation	231.52
male	pair formation	379.2
male	pair formation	304.16
male	pair formation	436.16
male	pair formation	679.04
male	pair formation	433.52
male	pair formation	779.76
male	pair formation	621.44
male	pair formation	56.08
male	pair formation	80.24
male	pair formation	100.56
male	pair formation	80.16
male	pair formation	72.16
male	pair formation	85.6
male	pair formation	120.64
female	nesting period	181.12
female	nesting period	252.64
female	nesting period	172.48
female	nesting period	242.24
female	nesting period	245.04
female	nesting period	167.92
female	nesting period	180.56
female	nesting period	264.96
female	nesting period	572.4
female	nesting period	392.32
female	nesting period	255.92
female	nesting period	409.76
female	nesting period	593.68
female	nesting period	375.92
female	nesting period	34
female	nesting period	21.2
female	nesting period	108.64
female	nesting period	15.6
female	nesting period	105.6
female	nesting period	46.4
female	nesting period	76.96
female	nesting period	117.2
female	nesting period	99.36
female	nesting period	83.44
female	nesting period	29.04
female	nesting period	125.36
female	nesting period	71.68
female	nesting period	68.64
female	nesting period	76.24
female	nesting period	55.36
female	nesting period	292.88
female	nesting period	32.32
female	nesting period	183.68
female	nesting period	327.92
male	nesting period	343.76
male	nesting period	509.12
male	nesting period	518.24
male	nesting period	396.64
male	nesting period	506.16
male	nesting period	430.8
male	nesting period	716.8
male	nesting period	427.44
male	nesting period	510.48
male	nesting period	412.32
male	nesting period	576.48
male	nesting period	500.24
male	nesting period	396.64
male	nesting period	237.76
male	nesting period	86.56
male	nesting period	98.88
male	nesting period	98.8
male	nesting period	98.4
male	nesting period	81.2
male	nesting period	79.44
male	nesting period	128.16
male	nesting period	83.68
male	nesting period	67.84
male	nesting period	203.68
male	nesting period	71.44
male	nesting period	69.68
male	nesting period	63.2
male	nesting period	88.16
male	nesting period	219.68
male	nesting period	174.24
male	nesting period	347.92
male	nesting period	240.56
male	nesting period	396.56
male	nesting period	441.12
male	nesting period	136.48
male	nesting period	263.28
male	nesting period	211.2
male	nesting period	373.36
female	fry care	278.4
female	fry care	226.64
female	fry care	363.2
female	fry care	171.04
female	fry care	292.8
female	fry care	278.72
female	fry care	377.2
female	fry care	185.6
female	fry care	269.2
female	fry care	236.88
female	fry care	44.08
female	fry care	103.04
female	fry care	115.6
female	fry care	51.44
female	fry care	77.52
male	fry care	558.56
male	fry care	447.12
male	fry care	357.36
male	fry care	336.96
male	fry care	501.52
male	fry care	67.76
male	fry care	43.76
male	fry care	62.72
male	fry care	51.84
male	fry care	98.72
male	fry care	112.64

## Sheet: SOD
Sex	Treatment	SOD
female	pair formation	81.32
female	pair formation	85.52
female	pair formation	84.18
female	pair formation	73.83
female	pair formation	83.47
female	pair formation	84.04
female	pair formation	86.48
female	pair formation	83.09
female	pair formation	81.67
female	pair formation	80.65
female	pair formation	91.03
female	pair formation	87.85
female	pair formation	72.81
female	pair formation	83.76
female	pair formation	82.73
male	pair formation	89.34
male	pair formation	81.99
male	pair formation	87.32
male	pair formation	82.17
male	pair formation	83.9
male	pair formation	84.68
male	pair formation	80.44
male	pair formation	85.28
male	pair formation	82.38
male	pair formation	87.36
male	pair formation	82.1
male	pair formation	89.69
male	pair formation	84.89
male	pair formation	91.1
male	pair formation	83.3
male	pair formation	74.47
male	pair formation	81.43
male	pair formation	36.19
male	pair formation	82.73
male	pair formation	81.74
male	pair formation	75.28
female	nesting period	88.17
female	nesting period	89.09
female	nesting period	83.72
female	nesting period	90.18
female	nesting period	79.94
female	nesting period	83.69
female	nesting period	86.79
female	nesting period	76.45
female	nesting period	90.57
female	nesting period	90.36
female	nesting period	75.56
female	nesting period	91.56
female	nesting period	89.58
female	nesting period	87.39
female	nesting period	81.43
female	nesting period	65.01
female	nesting period	83.55
female	nesting period	81.25
female	nesting period	81.99
female	nesting period	77.19
female	nesting period	79.84
female	nesting period	76.73
female	nesting period	72.88
female	nesting period	85.17
female	nesting period	83.26
female	nesting period	80.61
female	nesting period	86.33
female	nesting period	84.64
female	nesting period	71.57
female	nesting period	74.44
female	nesting period	79.27
female	nesting period	74.15
female	nesting period	82.59
female	nesting period	85.38
male	nesting period	90.32
male	nesting period	84.29
male	nesting period	91.42
male	nesting period	86.37
male	nesting period	90.68
male	nesting period	92.97
male	nesting period	89.27
male	nesting period	89.8
male	nesting period	94.07
male	nesting period	88.14
male	nesting period	89.44
male	nesting period	83.83
male	nesting period	86.76
male	nesting period	85.13
male	nesting period	54.52
male	nesting period	88.98
male	nesting period	90.85
male	nesting period	90.22
male	nesting period	84.89
male	nesting period	86.94
male	nesting period	83.9
male	nesting period	83.23
male	nesting period	86.76
male	nesting period	89.65
male	nesting period	77.97
male	nesting period	89.97
male	nesting period	84.6
male	nesting period	78.57
male	nesting period	75.14
male	nesting period	83.26
male	nesting period	87.75
male	nesting period	84.92
male	nesting period	91.1
male	nesting period	90.08
male	nesting period	79.13
male	nesting period	84.57
male	nesting period	79.41
male	nesting period	93.47
female	fry care	86.09
female	fry care	78.35
female	fry care	91.28
female	fry care	85.42
female	fry care	89.97
female	fry care	88.52
female	fry care	85.88
female	fry care	68.82
female	fry care	86.48
female	fry care	79.56
female	fry care	99.4
female	fry care	83.62
female	fry care	79.91
female	fry care	62.22
female	fry care	75.85
male	fry care	90.43
male	fry care	86.37
male	fry care	85.95
male	fry care	84.46
male	fry care	81.67
male	fry care	77.93
male	fry care	75.32
male	fry care	73.16
male	fry care	71.54
male	fry care	78.64
male	fry care	77.33

## Sheet: CAT
Sex	Treatment	CAT
female	pair formation	431
female	pair formation	78.5
female	pair formation	268
female	pair formation	115
female	pair formation	177.5
female	pair formation	242.25
female	pair formation	304
female	pair formation	285.75
female	pair formation	399.5
female	pair formation	210
female	pair formation	251
female	pair formation	170.25
female	pair formation	259.25
female	pair formation	268.25
female	pair formation	267
male	pair formation	175
male	pair formation	166.75
male	pair formation	178
male	pair formation	331
male	pair formation	134
male	pair formation	123
male	pair formation	156.75
male	pair formation	94.75
male	pair formation	106.25
male	pair formation	265
male	pair formation	167.5
male	pair formation	122.25
male	pair formation	134
male	pair formation	327.5
male	pair formation	298.5
male	pair formation	282
male	pair formation	264
male	pair formation	269.5
male	pair formation	285
male	pair formation	313.25
male	pair formation	250.75
female	nesting period	474.5
female	nesting period	453
female	nesting period	488
female	nesting period	495.25
female	nesting period	400.5
female	nesting period	481.75
female	nesting period	543.5
female	nesting period	529.25
female	nesting period	371.5
female	nesting period	497.75
female	nesting period	236
female	nesting period	376
female	nesting period	202.75
female	nesting period	348.5
female	nesting period	444.75
female	nesting period	273
female	nesting period	281.25
female	nesting period	285.25
female	nesting period	243
female	nesting period	265.75
female	nesting period	267.25
female	nesting period	252
female	nesting period	263.75
female	nesting period	283.5
female	nesting period	269.75
female	nesting period	264
female	nesting period	289.25
female	nesting period	254
female	nesting period	266
female	nesting period	261.25
female	nesting period	274.25
female	nesting period	272.25
female	nesting period	281
female	nesting period	253.25
male	nesting period	203.75
male	nesting period	98.5
male	nesting period	441.5
male	nesting period	248
male	nesting period	437.75
male	nesting period	455.25
male	nesting period	374.25
male	nesting period	505.75
male	nesting period	247.75
male	nesting period	394.25
male	nesting period	122.5
male	nesting period	391.75
male	nesting period	209.5
male	nesting period	205
male	nesting period	262
male	nesting period	263.75
male	nesting period	254.25
male	nesting period	103.25
male	nesting period	262.5
male	nesting period	269
male	nesting period	255.25
male	nesting period	252.75
male	nesting period	319
male	nesting period	247
male	nesting period	258
male	nesting period	284.5
male	nesting period	266.5
male	nesting period	266.75
male	nesting period	258.5
male	nesting period	274.25
male	nesting period	263.5
male	nesting period	271.5
male	nesting period	246.25
male	nesting period	245
male	nesting period	256
male	nesting period	251.5
male	nesting period	297
male	nesting period	277.5
female	fry care	900.25
female	fry care	149
female	fry care	445
female	fry care	474.5
female	fry care	321.75
female	fry care	461
female	fry care	260.75
female	fry care	514
female	fry care	349.75
female	fry care	448
female	fry care	271
female	fry care	277.75
female	fry care	275.25
female	fry care	276.5
female	fry care	254
male	fry care	316
male	fry care	419.75
male	fry care	494.25
male	fry care	347
male	fry care	189.75
male	fry care	260.5
male	fry care	247.75
male	fry care	273.25
male	fry care	255
male	fry care	263.25
male	fry care	269.25

## Sheet: Hydrogen peroxide
Sex	Treatment	Hydrogen peroxide
female	pair formation	1524.33
female	pair formation	2354.33
female	pair formation	2394.33
female	pair formation	1734.33
female	pair formation	2054.33
female	pair formation	4297.67
female	pair formation	2831
female	pair formation	1937.67
female	pair formation	1434.33
female	pair formation	1921
female	pair formation	2194.33
female	pair formation	2017.67
female	pair formation	1491
female	pair formation	1891
female	pair formation	1864.33
male	pair formation	2121
male	pair formation	3247.67
male	pair formation	3701
male	pair formation	2307.67
male	pair formation	1817.67
male	pair formation	2151
male	pair formation	1937.67
male	pair formation	2091
male	pair formation	2047.67
male	pair formation	4844.33
male	pair formation	3354.33
male	pair formation	2127.67
male	pair formation	2861
male	pair formation	2547.67
male	pair formation	1547.67
male	pair formation	2151
male	pair formation	1637.67
male	pair formation	1661
male	pair formation	1631
male	pair formation	1741
male	pair formation	1744.33
female	nesting period	1817.67
female	nesting period	2014.33
female	nesting period	1654.33
female	nesting period	2127.67
female	nesting period	2011
female	nesting period	1761
female	nesting period	1774.33
female	nesting period	1947.67
female	nesting period	2967.67
female	nesting period	3644.33
female	nesting period	1894.33
female	nesting period	2877.67
female	nesting period	2907.67
female	nesting period	2364.33
female	nesting period	2374.33
female	nesting period	1547.67
female	nesting period	1941
female	nesting period	1881
female	nesting period	1914.33
female	nesting period	1917.67
female	nesting period	1607.67
female	nesting period	1574.33
female	nesting period	1801
female	nesting period	2381
female	nesting period	2164.33
female	nesting period	1951
female	nesting period	1831
female	nesting period	1711
female	nesting period	1541
female	nesting period	1514.33
female	nesting period	2101
female	nesting period	1791
female	nesting period	1607.67
female	nesting period	2071
male	nesting period	1404.33
male	nesting period	2864.33
male	nesting period	3271
male	nesting period	2301
male	nesting period	3701
male	nesting period	2734.33
male	nesting period	2551
male	nesting period	3211
male	nesting period	3920.33
male	nesting period	2934.33
male	nesting period	2831
male	nesting period	2531
male	nesting period	2084.33
male	nesting period	1917.67
male	nesting period	2287.67
male	nesting period	1931
male	nesting period	3151
male	nesting period	1527.67
male	nesting period	1577.67
male	nesting period	2044.33
male	nesting period	1521
male	nesting period	1617.67
male	nesting period	1524.33
male	nesting period	1707.67
male	nesting period	1617.67
male	nesting period	1507.67
male	nesting period	1907.67
male	nesting period	1744.33
male	nesting period	1504.33
male	nesting period	1607.67
male	nesting period	1981
male	nesting period	1657.67
male	nesting period	1714.33
male	nesting period	1056
male	nesting period	1424.33
male	nesting period	2554.33
male	nesting period	1517.67
male	nesting period	1607.67
female	fry care	2024.33
female	fry care	1984.33
female	fry care	2227.67
female	fry care	2121
female	fry care	2214.33
female	fry care	2174.33
female	fry care	2217.67
female	fry care	1991
female	fry care	1961
female	fry care	2374.33
female	fry care	1347.67
female	fry care	1607.67
female	fry care	1424.33
female	fry care	1387.67
female	fry care	1911
male	fry care	3204.33
male	fry care	2794.33
male	fry care	1711
male	fry care	1804.33
male	fry care	2157.67
male	fry care	2177.67
male	fry care	1637.67
male	fry care	1977.67
male	fry care	1367.67
male	fry care	1771
male	fry care	2137.67

[truncated: 1 more sheets: NO]
